# Supplementary material for: Galectin-1 Induces the Production of Immune-Suppressive Cytokines in Human and Mouse T Cells
Source: Int J Mol Sci. 2024 Nov 7;25(22):11948. doi: 10.3390/ijms252211948 (PMC11593614; doi:10.3390/ijms252211948)
Supplement: Supplementary file 1 [file ijms-25-11948-s001.zip]

Archive with 1 entries (1 files):
- ijms-3246277-supplementary.pdf
